# Supplementary material for: Swt21p Is Required for Nam8p-U1 snRNP Association and Efficient Pre-mRNA Splicing in Saccharomyces cerevisiae
Source: Int J Mol Sci. 2025 Jun 6;26(12):5440. doi: 10.3390/ijms26125440 (PMC12192654; doi:10.3390/ijms26125440)
Supplement: Supplementary file 1 [file ijms-26-05440-s001.zip]

Archive with 7 entries (7 files):
- Revised_Supplementary Figure Legends.pdf
- Table S1 List of yeast strains and plasmids used in this study.pdf
- Table S2 List of primers used in the study.xlsx
- Table S3 Protein composition of S.cerevisiae wt and swt21Δ pre-B  spliceosomal complexes.pdf
- Table S4 Proteins co-purifying with TAP-tagged Swt21p.csv
- Table S5 Go analysis.csv
- Table S6 Proteins co-purifying with TAP-tagged Nam8p in wild-type (wt) and swt21Δ strains.pdf
