# Supplementary material for: Swt21p Is Required for Nam8p-U1 snRNP Association and Efficient Pre-mRNA Splicing in Saccharomyces cerevisiae
Source: Int J Mol Sci. 2025 Jun 6;26(12):5440. doi: 10.3390/ijms26125440 (PMC12192654; doi:10.3390/ijms26125440)
Supplement: Supplementary file 1 [file ijms-26-05440-s001.zip › Table S2 List of primers used in the study.xlsx]

## Sheet: Sheet1
Table S2. List of primers used in this study
Primer IDs	Sequence
Primers for Deletion or TAP/HA Tag
swt21Δ-HIS-F	CGAGTATCCACGACTAGGAGAATCACCATATATCAATATGACAGACGACTTCAGACGGATCCCCGGGTTAATTAA
swt21Δ-HIS-R	CGTTCATCGGAGAAAGCTGGCCGGGTGATACACGAATACGGGTTTGCCGTTTTTAGAATTCGAGCTCGTTTAAAC
swt21Δ-URA3-F	CGACTAGGAGAATCACCATATATCAATATGACAGACGACTTCAGATGATATCGAATTCCTGCAGCCCG
swt21Δ-URA3-R	AGAAAGCTGGCCGGGTGATACACGAATACGGGTTTGCCGTTTTTATACGACTCACTATAGGG
Swt21-TAP-F	GCCCTATCTCATGGGGGCACAATTTCATTATGCAGGTTCGGCGGCTCCATGGAAAAGAGAAG
Swt21-TAP-R	AGAAAGCTGGCCGGGTGATACACGAATACGGGTTTGCCGTTTTTATACGACTCACTATAGGG
Prp42-TAP-F	CCAGAGGAGATGGATACATTAGAGGAAATGTTTACTGAAGAACCTTCC ATG GAA AAG AGA AG
Prp42-TAP-R	TTTACATATTTATACCTTTTAATAAATGACAATGCCTTTTGGCTATAC GAC TCA CTA TAGGG
Snu56-TAP-F	TATATAGTCAAAGCATTAGAGCTGATATTGAATATATTAGAACATTCC ATG GAA AAG AGA AG
Snu56-TAP-R	GTTTTTTAAATATATCTATACACCTCCACTGTTATATGCGACTCATAC GAC TCA CTA TAGGG
Nam8-TAP-F	ATGTTAAACCGTTTGGAACAAGGCAGTAATGGTTTTATGTTTGCTTCC ATG GAA AAG AGA AG
Nam8-TAP-R	AGGGCCAAAAGGAAAACAAACATTTTTATATACACGTGTGGCTCATAC GAC TCA CTA TAGGG
Nam8-HA-F	ATGTTAAACCGTTTGGAACAAGGCAGTAATGGTTTTATGTTTGCTCGGATCCCCGGGTTAATTAA
Nam8-HA-R	AGGGCCAAAAGGAAAACAAACATTTTTATATACACGTGTGGCTCAGAATTCGAGCTCGTTTAAAC
Prp42-HA-F	CCAGAGGAGATGGATACATTAGAGGAAATGTTTACTGAAGAACCTCGGATCCCCGGGTTAATTAA
Prp42-HA-R	TTTACATATTTATACCTTTTAATAAATGACAATGCCTTTTGGCTAGAATTCGAGCTCGTTTAAAC
Prp39-TAP-F	AAGATTAATGATCTATACACTGAAGAATTTCTTAAGGAAGGTAAATCC ATG GAA AAG AGA AG
Prp39-TAP-R	TAAATTATTATTTTAAATATAATTTATGATTTATGATTAATTTCATAC GAC TCA CTA TAGGG
Primers for Detecting Splicing Efficiency
U3-F-in vivo	CTACTTAAAATCTGTGTCGACG
U3-F-in vitro	GGGATCCGATTACCGTAC
U3-R	ACTTGTCAGACTGCCATTTGTACCC
GLC7-F	CCTGGTCAACAAGTTGATCTAGAAG
GLC7-R	CTAAGGATTGTTTACCACGGTCGAC
YFR045W-F	AAAAAGGGCAGTAAGAACAGCACCC
YFR045W-R	ATGATTTCGAAAGCGGTACCCTTCG
DYN2-F	ATGAGCGATGAAAATAAGAGTACGC
DYN2-R	TTATGCTGTTTTGAAAACTAAAAAC
SUS1-F	TGGATACTGCGCAATTAAAGAGTC
SUS1-R	TCATTGTGTATCTACAATCTCTTCAAG
AML1-F	CTCCGACTCCGACTCCGATTATG
AML1-R	GAGGCGGTGCTTAAAAAC
SCR1-F	AGGCTGTAATGGCTTTCTG
SCR1-R	CACTTCAGAACGGACTCTC
Primer for qPCR
U1-F	CTTCTGCCTGGAGAAGTTTGAC
U1-R	CGTTCCTACCAAGACCTTCC
U5-S-F	AAGCAGCTTTACAGATCAAT
U5-S-R	AGTTCCAAAAAATATGGCAA
Actin-F	TCGCCTTGGACTTCGAACAA
Actin-R	CAAAGCTTCTGGGGCTCTGA
Nam8-F	GGTAAGAAACGACTCATCTCC
Nam8-R	ATCTCGACCCATTATTAAGCG
Snu56-F	GCCCAAGAAGGAGAGGATT
Snu56-R	TGCACTCGTCGAACTGTTG
Prp42-F	CTGCTTTGATTCACGATGAG
Prp42-R	TATTCCAGTAGCGCGAAGT
Prp39-F	TATTGAGCCTAGGCCTGATG
Prp39-R	GCAAACCTCTTCCAAAATCC
Primers for Selective Splicing in SUS1
Validation of I1 retention
F	GCGCAATTAAAGAGTCAAATACAACAATATCTTGTAGAATCAGG
R	GTTGAATCCGATACCATTTCTAATGCTTTG
Validation of I2 retention
F	GGAAACTATGAACTAATTTCAAAC
R	GTGACGTCAGGTACCTCATTGTGTATCTACAATCTCTTCAAG
Validation of E2 Exon Skipping
F	GAGCATGTCGTCGACATGACTATGGATACTGCGC
R	GAATCCGATACCATTTAGTTCATAG
