# Supplementary material for: Swt21p Is Required for Nam8p-U1 snRNP Association and Efficient Pre-mRNA Splicing in Saccharomyces cerevisiae
Source: Int J Mol Sci. 2025 Jun 6;26(12):5440. doi: 10.3390/ijms26125440 (PMC12192654; doi:10.3390/ijms26125440)
Supplement: Supplementary file 1 [file ijms-26-05440-s001.zip › Table S4 Proteins co-purifying with TAP-tagged Swt21p.csv]

	Swt21-TAP	Non-TAP	NA：Not Available
O13297	3	NA
O13585	1	NA
P00044	1	NA
P00044	1	NA
P00958	1	NA
P02829	1	NA
P04046	1	NA
P04819	2	NA
P05986	2	NA
P06105	1	NA
P06245	2	NA
P06738	16	NA
P06782	2	NA
P06785	1	NA
P06786	3	NA
P07172	8	NA
P07258	5	NA
P07259	1	NA
P07259	1	NA
P07347	3	NA
P07807	1	NA
P08678	1	NA
P09032	5	NA
P09734	3	NA
P09938	1	NA
P09938	2	NA
P09950	3	NA
P10081	1	NA
P11075	10	NA
P11154	6	NA
P11154	1	NA
P12383	4	NA
P12688	2	NA
P12904	2	NA
P13185	3	NA
P13382	3	NA
P14743	4	NA
P15424	1	NA
P15565	3	NA
P15732	3	NA
P15790	3	NA
P15938	2	NA
P16861	1	NA
P16862	1	NA
P17121	1	NA
P17157	2	NA
P17649	25	NA
P17695	2	NA
P18759	15	NA
P19073	3	NA
P19524	9	NA
P19524	1	NA
P20081	3	NA
P20436	2	NA
P20484	4	NA
P21524	2	NA
P21560	2	NA
P21576	1	NA
P22082	1	NA
P22137	1	NA
P22147	1	NA
P22276	2	NA
P22336	5	NA
P22517	3	NA
P22579	4	NA
P23202	4	NA
P23594	3	NA
P23595	2	NA
P23776	3	NA
P24279	1	NA
P25039	7	NA
P25342	1	NA
P25355	1	NA
P25359	2	NA
P25375	5	NA
P27614	13	NA
P27692	1	NA
P28241	1	NA
P28241	1	NA
P28273	6	NA
P28742	1	NA
P28789	1	NA
P29295	1	NA
P29465	1	NA
P29952	1	NA
P30619	1	NA
P31384	2	NA
P31539	3	NA
P32264	7	NA
P32266	1	NA
P32324	1	NA
P32356	6	NA
P32356	1	NA
P32453	2	NA
P32454	6	NA
P32457	1	NA
P32468	2	NA
P32485	13	NA
P32502	4	NA
P32528	8	NA
P32561	4	NA
P32579	1	NA
P32589	1	NA
P32608	2	NA
P32767	1	NA
P32769	2	NA
P32793	2	NA
P32793	4	NA
P32794	4	NA
P32836	2	NA
P32864	3	NA
P33202	1	NA
P33204	3	NA
P33302	6	NA
P33302	2	NA
P33307	3	NA
P33309	2	NA
P33327	15	NA
P33327	1	NA
P33331	1	NA
P33441	2	NA
P33755	1	NA
P34160	4	NA
P34230	2	NA
P35177	2	NA
P35207	2	NA
P35718	1	NA
P36006	1	NA
P36024	4	NA
P36024	1	NA
P36037	3	NA
P36048	1	NA
P36086	2	NA
P36123	1	NA
P37254	1	NA
P38088	3	NA
P38144	1	NA
P38203	1	NA
P38217	1	NA
P38249	1	NA
P38261	2	NA
P38328	8	NA
P38333	10	NA
P38427	16	NA
P38623	4	NA
P38627	6	NA
P38630	3	NA
P38688	4	NA
P38737	3	NA
P38755	1	NA
P38758	5	NA
P38759	1	NA
P38781	1	NA
P38789	1	NA
P38810	7	NA
P38811	2	NA
P38836	2	NA
P38853	9	NA
P38873	1	NA
P38903	4	NA
P39077	1	NA
P39676	1	NA
P39721	3	NA
P39976	1	NA
P39985	5	NA
P40087	3	NA
P40348	3	NA
P40482	1	NA
P40482	3	NA
P40483	2	NA
P40506	4	NA
P40509	2	NA
P40513	2	NA
P40580	1	NA
P40582	4	NA
P40959	5	NA
P41056	2	NA
P41734	3	NA
P42842	2	NA
P42935	9	NA
P42938	3	NA
P43569	4	NA
P43589	1	NA
P43596	2	NA
P43638	1	NA
P46669	2	NA
P46673	1	NA
P46948	2	NA
P46970	1	NA
P47031	2	NA
P47039	3	NA
P47077	3	NA
P47116	3	NA
P47148	2	NA
P48015	1	NA
P48445	4	NA
P48567	2	NA
P49957	2	NA
P50101	2	NA
P50107	2	NA
P50264	1	NA
P51401	3	NA
P52488	1	NA
P52489	2	NA
P52893	2	NA
P53064	2	NA
P53091	2	NA
P53095	1	NA
P53164	1	NA
P53183	2	NA
P53184	1	NA
P53210	4	NA
P53250	3	NA
P53254	2	NA
P53258	1	NA
P53265	1	NA
P53332	1	NA
P53731	4	NA
P53873	8	NA
P53877	2	NA
P54730	4	NA
P54860	1	NA
P89105	10	NA
Q01159	4	NA
Q02754	1	NA
Q02792	1	NA
Q03010	2	NA
Q03048	1	NA
Q03177	20	NA
Q03305	1	NA
Q03406	1	NA
Q03705	1	NA
Q03774	1	NA
Q03834	1	NA
Q03921	1	NA
Q04175	6	NA
Q04336	5	NA
Q05948	1	NA
Q05979	2	NA
Q06494	6	NA
Q06629	2	NA
Q06706	9	NA
Q06839	1	NA
Q07381	6	NA
Q07878	3	NA
Q08282	1	NA
Q08645	3	NA
Q08925	4	NA
Q08951	3	NA
Q12012	2	NA
Q12019	10	NA
Q12028	1	NA
Q12071	1	NA
Q12114	4	NA
Q12123	1	NA
Q12149	4	NA
Q12216	1	NA
Q12242	1	NA
Q12271	7	NA
Q12309	1	NA
Q12387	2	NA
Q12406	2	NA
Q12446	2	NA
Q12451	6	NA
Q12453	2	NA
Q12480	4	NA
Q12500	1	NA
Q99312	1	NA
Q99369	2	NA
