# Supplementary material for: Swt21p Is Required for Nam8p-U1 snRNP Association and Efficient Pre-mRNA Splicing in Saccharomyces cerevisiae
Source: Int J Mol Sci. 2025 Jun 6;26(12):5440. doi: 10.3390/ijms26125440 (PMC12192654; doi:10.3390/ijms26125440)
Supplement: Supplementary file 1 [file ijms-26-05440-s001.zip › Table S5 Go analysis.csv]

	ONTOLOGY	ID	Description	GeneRatio	BgRatio	pvalue	p.adjust	qvalue	geneID	Count
GO:0006260	BP	GO:0006260	DNA replication	21/256	153/6420	5.68E-07	0.000761021	0.000610969	P04819/P06786/P09938/P13382/P21524/P22082/P22336/P22579/P24279/P31384/P32485/P32561/P33755/P38630/P40087/P40348/P53091/P53877/Q03406/Q03834/Q12309	21
GO:0006417	BP	GO:0006417	regulation of translation	24/256	225/6420	8.73E-06	0.003454958	0.002773737	P31384/P05986/P06245/P06782/P09032/P10081/P15424/P21560/P22147/P23594/P23595/P25359/P32324/P32502/P32579/P32769/P33309/P35207/P40513/P46948/P49957/Q08925/Q12123/Q12149	24
GO:0034248	BP	GO:0034248	regulation of amide metabolic process	24/256	230/6420	1.27E-05	0.003454958	0.002773737	P31384/P05986/P06245/P06782/P09032/P10081/P15424/P21560/P22147/P23594/P23595/P25359/P32324/P32502/P32579/P32769/P33309/P35207/P40513/P46948/P49957/Q08925/Q12123/Q12149	24
GO:0006261	BP	GO:0006261	DNA-templated DNA replication	17/256	130/6420	1.36E-05	0.003454958	0.002773737	P04819/P06786/P13382/P22082/P22336/P22579/P24279/P32485/P32561/P33755/P38630/P40348/P53091/P53877/Q03406/Q03834/Q12309	17
GO:0000278	BP	GO:0000278	mitotic cell cycle	32/256	365/6420	1.76E-05	0.003454958	0.002773737	P04819/P06786/P13382/P22579/P24279/P31384/P32485/P32561/P33755/P38630/P53091/P06782/P22147/P23594/P23595/P09734/P17157/P19073/P19524/P25342/P28742/P32457/P32468/P36006/P36024/P36123/P38217/P38853/P38903/P47116/P89105/Q12114	32
GO:0010608	BP	GO:0010608	post-transcriptional regulation of gene expression	24/256	235/6420	1.83E-05	0.003454958	0.002773737	P31384/P05986/P06245/P06782/P09032/P10081/P15424/P21560/P22147/P23594/P23595/P25359/P32324/P32502/P32579/P32769/P33309/P35207/P40513/P46948/P49957/Q08925/Q12123/Q12149	24
GO:0016241	BP	GO:0016241	regulation of macroautophagy	9/256	40/6420	2.04E-05	0.003454958	0.002773737	P32485/P32561/P06782/P22147/P23594/P23595/P17157/P38903/P89105	9
GO:0006399	BP	GO:0006399	tRNA metabolic process	22/256	206/6420	2.06E-05	0.003454958	0.002773737	P22147/P25359/P32579/P46948/P49957/Q12149/P36123/P00958/P15565/P20436/P22276/P29295/P35718/P38088/P38203/P42935/P48567/Q01159/Q03705/Q03774/Q06706/Q08282	22
GO:0006914	BP	GO:0006914	autophagy	23/256	224/6420	2.53E-05	0.00363525	0.00291848	P22082/P22579/P32485/P32561/P06782/P22147/P23594/P23595/P17157/P38903/P89105/P29295/P11075/P12904/P18759/P27692/P32264/P32589/P36037/P38755/P38873/P40482/Q12451	23
GO:0010506	BP	GO:0010506	regulation of autophagy	11/256	62/6420	2.73E-05	0.00363525	0.00291848	P32485/P32561/P06782/P22147/P23594/P23595/P17157/P38903/P89105/P27692/P38873	11
GO:0007010	BP	GO:0007010	cytoskeleton organization	26/256	274/6420	2.98E-05	0.00363525	0.00291848	P33755/P06782/P23594/P23595/P09734/P19073/P19524/P25342/P28742/P32457/P32468/P36006/P38853/P38903/P17121/P21576/P22137/P32793/P33204/P38328/P43638/P53250/P53731/Q03048/Q12387/Q12446	26
GO:1903047	BP	GO:1903047	mitotic cell cycle process	30/256	346/6420	4.07E-05	0.004244271	0.00340742	P04819/P06786/P13382/P22579/P24279/P31384/P32485/P32561/P33755/P53091/P06782/P22147/P23594/P23595/P09734/P17157/P19073/P19524/P25342/P28742/P32457/P32468/P36006/P36123/P38217/P38853/P38903/P47116/P89105/Q12114	30
GO:0016075	BP	GO:0016075	rRNA catabolic process	8/256	34/6420	4.22E-05	0.004244271	0.00340742	P33755/P22147/P25359/P32769/P33309/P46948/Q12149/Q02792	8
GO:0051246	BP	GO:0051246	regulation of protein metabolic process	35/256	437/6420	4.81E-05	0.004244271	0.00340742	P31384/P05986/P06245/P06782/P09032/P10081/P15424/P21560/P22147/P23594/P23595/P25359/P32324/P32502/P32579/P32769/P33309/P35207/P40513/P46948/P49957/Q08925/Q12123/Q12149/P32468/P36024/P36123/P38903/P89105/P12904/P38873/P12688/P53064/P54860/Q12242	35
GO:0044087	BP	GO:0044087	regulation of cellular component biogenesis	19/256	172/6420	4.82E-05	0.004244271	0.00340742	P05986/P06245/P10081/P23594/P23595/P19073/P38853/P38903/P29295/P32793/P33204/P38328/P53250/P53731/Q12446/P12688/P09950/P39985/Q07878	19
GO:0061919	BP	GO:0061919	process utilizing autophagic mechanism	23/256	234/6420	5.07E-05	0.004244271	0.00340742	P22082/P22579/P32485/P32561/P06782/P22147/P23594/P23595/P17157/P38903/P89105/P29295/P11075/P12904/P18759/P27692/P32264/P32589/P36037/P38755/P38873/P40482/Q12451	23
GO:0030036	BP	GO:0030036	actin cytoskeleton organization	17/256	146/6420	6.24E-05	0.004882247	0.003919605	P23594/P23595/P19524/P32468/P36006/P38853/P17121/P21576/P22137/P32793/P33204/P38328/P53250/P53731/Q03048/Q12387/Q12446	17
GO:0033043	BP	GO:0033043	regulation of organelle organization	24/256	254/6420	6.56E-05	0.004882247	0.003919605	P32561/P05986/P06245/P23594/P23595/P19073/P36006/P38853/P38903/P89105/P29295/P17121/P33204/P38328/P43638/P53250/P53731/Q12387/Q12446/P09950/P02829/P30619/P38623/Q03010	24
GO:0030029	BP	GO:0030029	actin filament-based process	17/256	148/6420	7.42E-05	0.005234918	0.004202739	P23594/P23595/P19524/P32468/P36006/P38853/P17121/P21576/P22137/P32793/P33204/P38328/P53250/P53731/Q03048/Q12387/Q12446	17
GO:0034661	BP	GO:0034661	ncRNA catabolic process	8/256	37/6420	8.09E-05	0.005374644	0.004314915	P33755/P22147/P25359/P32769/P33309/P46948/Q12149/Q02792	8
GO:0006271	BP	GO:0006271	DNA strand elongation involved in DNA replication	7/256	28/6420	8.51E-05	0.005374644	0.004314915	P04819/P06786/P13382/P24279/P38630/P40348/P53091	7
GO:0051128	BP	GO:0051128	regulation of cellular component organization	32/256	396/6420	8.82E-05	0.005374644	0.004314915	P22579/P32561/P05986/P06245/P06782/P10081/P23594/P23595/P19073/P36006/P38853/P38903/P89105/P29295/P38873/P17121/P32793/P33204/P38328/P43638/P53250/P53731/Q12387/Q12446/P12688/P09950/Q07878/P02829/P30619/P38623/Q03010/P38144	32
GO:0030011	BP	GO:0030011	maintenance of cell polarity	5/256	13/6420	9.59E-05	0.005588119	0.004486298	P25342/P32457/P32468/P38755/Q12451	5
GO:0007015	BP	GO:0007015	actin filament organization	12/256	84/6420	0.000109029	0.006087445	0.004887171	P23594/P23595/P19524/P36006/P38853/P32793/P33204/P38328/P53250/P53731/Q03048/Q12446	12
GO:0008154	BP	GO:0008154	actin polymerization or depolymerization	6/256	21/6420	0.000124086	0.006651004	0.005339612	P33204/P38328/P53250/P53731/Q03048/Q12446	6
GO:0016236	BP	GO:0016236	macroautophagy	16/256	142/6420	0.000152117	0.007839886	0.00629408	P22082/P32485/P32561/P06782/P22147/P23594/P23595/P17157/P38903/P89105/P29295/P11075/P18759/P32264/P36037/P40482	16
GO:0022616	BP	GO:0022616	DNA strand elongation	7/256	31/6420	0.000170582	0.008465923	0.00679668	P04819/P06786/P13382/P24279/P38630/P40348/P53091	7
GO:0031329	BP	GO:0031329	regulation of cellular catabolic process	16/256	144/6420	0.000179375	0.008584363	0.006891767	P31384/P32485/P32561/P06782/P22147/P23594/P23595/P25359/P46948/Q12123/Q12149/P17157/P38903/P89105/P27692/P38873	16
GO:0097435	BP	GO:0097435	supramolecular fiber organization	14/256	116/6420	0.000190465	0.008774094	0.007044088	P23594/P23595/P19524/P28742/P36006/P38853/P32793/P33204/P38328/P43638/P53250/P53731/Q03048/Q12446	14
GO:0016192	BP	GO:0016192	vesicle-mediated transport	34/256	450/6420	0.000196435	0.008774094	0.007044088	P40087/P19073/P19524/P36006/P38853/Q12114/P29295/P11075/P18759/P38755/P40482/Q12451/P21576/P22137/P32793/P53731/Q03048/P12688/Q07878/P30619/P13185/P32864/P38261/P38758/P38759/P38810/P40509/P40959/Q03921/Q08951/Q12028/Q12071/Q12271/Q12500	34
GO:0031331	BP	GO:0031331	positive regulation of cellular catabolic process	13/256	103/6420	0.000205432	0.008879958	0.007129079	P31384/P32561/P06782/P22147/P23594/P23595/P25359/P46948/Q12123/Q12149/P17157/P38903/P27692	13
GO:0051052	BP	GO:0051052	regulation of DNA metabolic process	14/256	118/6420	0.000228582	0.009571888	0.007684579	P06786/P22579/P32485/P32561/P33755/P40087/P53877/Q03834/P89105/P27692/P53064/P02829/P33202/P53184	14
GO:1902115	BP	GO:1902115	regulation of organelle assembly	7/256	33/6420	0.000258828	0.01050997	0.008437698	P05986/P06245/P23594/P23595/P38903/P29295/P09950	7
GO:0016239	BP	GO:0016239	positive regulation of macroautophagy	6/256	24/6420	0.00027824	0.010652636	0.008552234	P32561/P06782/P23594/P23595/P17157/P38903	6
GO:0070651	BP	GO:0070651	nonfunctional rRNA decay	6/256	24/6420	0.00027824	0.010652636	0.008552234	P33755/P22147/P25359/P32769/P33309/P46948	6
GO:0006354	BP	GO:0006354	DNA-templated transcription elongation	13/256	107/6420	0.000301569	0.011225059	0.009011791	P31384/P32561/P15424/P22147/P89105/P27692/Q02792/P53064/P38144/O13297/P33441/P38781/Q12406	13
GO:0006360	BP	GO:0006360	transcription by RNA polymerase I	10/256	69/6420	0.000362744	0.013074785	0.010496803	P22579/P32561/P89105/P20436/P27692/P53064/Q03010/P38144/P15790/P46669	10
GO:0006356	BP	GO:0006356	regulation of transcription by RNA polymerase I	7/256	35/6420	0.000380535	0.013074785	0.010496803	P22579/P32561/P89105/P27692/P53064/Q03010/P15790	7
GO:0010508	BP	GO:0010508	positive regulation of autophagy	7/256	35/6420	0.000380535	0.013074785	0.010496803	P32561/P06782/P23594/P23595/P17157/P38903/P27692	7
GO:0070925	BP	GO:0070925	organelle assembly	19/256	204/6420	0.000461834	0.015471425	0.012420892	P53877/P05986/P06245/P23594/P23595/P25342/P28742/P32457/P32468/P38903/P29295/P11075/P18759/P09950/P39985/P33441/P20484/P38789/Q12019	19
GO:0065008	BP	GO:0065008	regulation of biological quality	22/256	258/6420	0.000571737	0.018175561	0.014591848	P31384/P22147/P25359/P32579/P46948/Q12123/Q12149/P17157/P38853/P47116/P33204/P38328/P53250/P53731/P12688/P02829/P38789/P16861/P16862/P32767/P50101/P53265	22
GO:0009896	BP	GO:0009896	positive regulation of catabolic process	13/256	115/6420	0.000612229	0.018175561	0.014591848	P31384/P32561/P06782/P22147/P23594/P23595/P25359/P46948/Q12123/Q12149/P17157/P38903/P27692	13
GO:0032956	BP	GO:0032956	regulation of actin cytoskeleton organization	9/256	61/6420	0.000623076	0.018175561	0.014591848	P36006/P38853/P17121/P33204/P38328/P53250/P53731/Q12387/Q12446	9
GO:0032970	BP	GO:0032970	regulation of actin filament-based process	9/256	61/6420	0.000623076	0.018175561	0.014591848	P36006/P38853/P17121/P33204/P38328/P53250/P53731/Q12387/Q12446	9
GO:0032535	BP	GO:0032535	regulation of cellular component size	8/256	49/6420	0.000623937	0.018175561	0.014591848	P47116/P33204/P38328/P53250/P53731/P38789/P32767/P53265	8
GO:0090066	BP	GO:0090066	regulation of anatomical structure size	8/256	49/6420	0.000623937	0.018175561	0.014591848	P47116/P33204/P38328/P53250/P53731/P38789/P32767/P53265	8
GO:0030041	BP	GO:0030041	actin filament polymerization	5/256	19/6420	0.000711597	0.020288073	0.016287832	P33204/P38328/P53250/P53731/Q12446	5
GO:0019752	BP	GO:0019752	carboxylic acid metabolic process	30/256	411/6420	0.000849355	0.023353673	0.018748982	P00958/P38088/P32264/P16861/P16862/P04046/P07172/P07258/P07259/P07807/P11154/P17649/P20081/P25355/P28241/P33327/P34230/P37254/P38627/P39976/P41734/P47039/P48015/P50107/P50264/P52489/P52893/P53095/Q05979/Q12480	30
GO:0043436	BP	GO:0043436	oxoacid metabolic process	31/256	430/6420	0.000853978	0.023353673	0.018748982	P00958/P38088/P32264/P16861/P16862/P04046/P07172/P07258/P07259/P07807/P11154/P17649/P20081/P25355/P28241/P33327/P34230/P37254/P38627/P39976/P41734/P47039/P48015/P50107/P50264/P52489/P52893/P53095/Q05979/Q12480/P23202	31
GO:0034504	BP	GO:0034504	protein localization to nucleus	11/256	91/6420	0.000912317	0.023770017	0.019083234	P33755/P38217/O13297/P32767/P32608/P32836/P33307/P33331/P46673/P46970/Q04175	11
GO:0034314	BP	GO:0034314	Arp2/3 complex-mediated actin nucleation	5/256	20/6420	0.000918239	0.023770017	0.019083234	P36006/P33204/P38328/P53731/Q12446	5
GO:0006082	BP	GO:0006082	organic acid metabolic process	31/256	432/6420	0.000922419	0.023770017	0.019083234	P00958/P38088/P32264/P16861/P16862/P04046/P07172/P07258/P07259/P07807/P11154/P17649/P20081/P25355/P28241/P33327/P34230/P37254/P38627/P39976/P41734/P47039/P48015/P50107/P50264/P52489/P52893/P53095/Q05979/Q12480/P23202	31
GO:0006606	BP	GO:0006606	protein import into nucleus	9/256	65/6420	0.000999528	0.025271078	0.020288328	P38217/P32767/P32608/P32836/P33307/P33331/P46673/P46970/Q04175	9
GO:0110053	BP	GO:0110053	regulation of actin filament organization	7/256	41/6420	0.001037144	0.025724974	0.020652729	P36006/P38853/P33204/P38328/P53250/P53731/Q12446	7
GO:0016071	BP	GO:0016071	mRNA metabolic process	26/256	342/6420	0.001055876	0.025724974	0.020652729	P31384/Q12309/P15424/P22147/P25359/P32769/P33309/P35207/P46948/Q08925/Q12123/Q12149/P89105/P38203/P48567/Q01159/P27692/Q02792/P53064/P38261/O13297/P33441/P15938/P34160/P36048/P43589	26
GO:0051261	BP	GO:0051261	protein depolymerization	5/256	21/6420	0.001166412	0.027910574	0.02240739	P28742/P43638/P53250/Q03048/P50101	5
GO:0006400	BP	GO:0006400	tRNA modification	10/256	80/6420	0.001195173	0.028097048	0.022557096	P32579/P49957/P36123/P15565/P29295/P42935/P48567/Q03774/Q06706/Q08282	10
GO:0006892	BP	GO:0006892	post-Golgi vesicle-mediated transport	10/256	81/6420	0.001316694	0.029586114	0.02375256	Q12114/P18759/P22137/Q03048/P38261/Q03921/Q08951/Q12028/Q12071/Q12500	10
GO:2000785	BP	GO:2000785	regulation of autophagosome assembly	4/256	13/6420	0.00132786	0.029586114	0.02375256	P23594/P23595/P38903/P29295	4
GO:0006887	BP	GO:0006887	exocytosis	8/256	55/6420	0.001370294	0.029586114	0.02375256	P19073/P19524/P36006/P38755/Q12451/P30619/P13185/P38261	8
GO:0000082	BP	GO:0000082	G1/S transition of mitotic cell cycle	9/256	68/6420	0.001388557	0.029586114	0.02375256	P31384/P32561/P22147/P23594/P23595/P17157/P36123/P47116/P89105	9
GO:0044843	BP	GO:0044843	cell cycle G1/S phase transition	9/256	68/6420	0.001388557	0.029586114	0.02375256	P31384/P32561/P22147/P23594/P23595/P17157/P36123/P47116/P89105	9
GO:0009894	BP	GO:0009894	regulation of catabolic process	16/256	173/6420	0.001390989	0.029586114	0.02375256	P31384/P32485/P32561/P06782/P22147/P23594/P23595/P25359/P46948/Q12123/Q12149/P17157/P38903/P89105/P27692/P38873	16
GO:0006368	BP	GO:0006368	transcription elongation by RNA polymerase II	11/256	97/6420	0.001552988	0.032515688	0.026104504	P31384/P32561/P22147/P89105/P27692/Q02792/P53064/O13297/P33441/P38781/Q12406	11
GO:0140352	BP	GO:0140352	export from cell	10/256	84/6420	0.00174293	0.03593118	0.028846556	P40087/P19073/P19524/P36006/P38755/Q12451/P30619/P13185/P38261/P33302	10
GO:0006541	BP	GO:0006541	glutamine metabolic process	5/256	23/6420	0.001806826	0.036552231	0.029345153	P04046/P07258/P07259/P37254/P38627	5
GO:0043144	BP	GO:0043144	sno(s)RNA processing	7/256	45/6420	0.001827612	0.036552231	0.029345153	P22147/P25359/P46948/Q12149/P89105/Q02792/P53064	7
GO:0022411	BP	GO:0022411	cellular component disassembly	15/256	162/6420	0.001928451	0.03708462	0.02977257	P33755/P32769/P33309/P28742/P32457/P38903/P89105/P18759/P43638/P53250/Q03048/P38781/Q12406/P50101/P31539	15
GO:1901605	BP	GO:1901605	alpha-amino acid metabolic process	16/256	179/6420	0.001985917	0.03708462	0.02977257	P32264/P04046/P07258/P07259/P07807/P20081/P25355/P28241/P33327/P37254/P38627/P47039/P48015/P52893/P53095/Q05979	16
GO:0006520	BP	GO:0006520	amino acid metabolic process	20/256	248/6420	0.002004592	0.03708462	0.02977257	P00958/P38088/P32264/P04046/P07172/P07258/P07259/P07807/P17649/P20081/P25355/P28241/P33327/P37254/P38627/P47039/P48015/P52893/P53095/Q05979	20
GO:0010638	BP	GO:0010638	positive regulation of organelle organization	10/256	86/6420	0.002084594	0.03708462	0.02977257	P23594/P23595/P36006/P38903/P38328/P53250/Q12446/P09950/P02829/P30619	10
GO:0032940	BP	GO:0032940	secretion by cell	9/256	72/6420	0.002087845	0.03708462	0.02977257	P40087/P19073/P19524/P36006/P38755/Q12451/P30619/P13185/P38261	9
GO:0046903	BP	GO:0046903	secretion	9/256	72/6420	0.002087845	0.03708462	0.02977257	P40087/P19073/P19524/P36006/P38755/Q12451/P30619/P13185/P38261	9
GO:0051170	BP	GO:0051170	import into nucleus	9/256	72/6420	0.002087845	0.03708462	0.02977257	P38217/P32767/P32608/P32836/P33307/P33331/P46673/P46970/Q04175	9
GO:1902903	BP	GO:1902903	regulation of supramolecular fiber organization	8/256	59/6420	0.002175421	0.03708462	0.02977257	P36006/P38853/P33204/P38328/P43638/P53250/P53731/Q12446	8
GO:0098781	BP	GO:0098781	ncRNA transcription	9/256	73/6420	0.002300428	0.03708462	0.02977257	P06786/P89105/P20436/P22276/P35718/P27692/P53064/P39985/P46669	9
GO:0031047	BP	GO:0031047	regulatory ncRNA-mediated gene silencing	6/256	35/6420	0.002322015	0.03708462	0.02977257	P25359/P46948/Q12149/P89105/P53064/Q06629	6
GO:0009891	BP	GO:0009891	positive regulation of biosynthetic process	29/256	419/6420	0.00234978	0.03708462	0.02977257	P22082/P22579/P31384/P32485/P32561/P06782/P21560/P22147/P32324/P32769/P33309/P40513/P17157/P89105/Q01159/Q03705/P12904/P27692/P53064/P02829/Q03010/P38144/O13297/Q12406/P32608/P46673/Q06629/P12383/P38811	29
GO:0006913	BP	GO:0006913	nucleocytoplasmic transport	16/256	182/6420	0.002355429	0.03708462	0.02977257	P17157/P38217/P33441/Q12019/P32767/P32608/P32836/P33307/P33331/P46673/P46970/Q04175/P38333/P47077/P53254/Q12453	16
GO:0044772	BP	GO:0044772	mitotic cell cycle phase transition	16/256	182/6420	0.002355429	0.03708462	0.02977257	P22579/P31384/P32485/P32561/P22147/P23594/P23595/P17157/P19073/P25342/P36123/P38217/P38853/P38903/P47116/P89105	16
GO:0051169	BP	GO:0051169	nuclear transport	16/256	182/6420	0.002355429	0.03708462	0.02977257	P17157/P38217/P33441/Q12019/P32767/P32608/P32836/P33307/P33331/P46673/P46970/Q04175/P38333/P47077/P53254/Q12453	16
GO:0044282	BP	GO:0044282	small molecule catabolic process	14/256	149/6420	0.002361668	0.03708462	0.02977257	P16861/P16862/P17649/P33327/P34230/P47039/P48015/P50107/P52893/P53095/Q05979/Q12480/P32528/Q06494	14
GO:0006897	BP	GO:0006897	endocytosis	13/256	133/6420	0.002364366	0.03708462	0.02977257	P19073/P36006/P29295/P38755/Q12451/P21576/P22137/P32793/P53731/Q03048/P12688/Q12028/Q12271	13
GO:0008033	BP	GO:0008033	tRNA processing	13/256	133/6420	0.002364366	0.03708462	0.02977257	P32579/P49957/P36123/P15565/P29295/P38203/P42935/P48567/Q01159/Q03705/Q03774/Q06706/Q08282	13
GO:1902117	BP	GO:1902117	positive regulation of organelle assembly	4/256	15/6420	0.002380058	0.03708462	0.02977257	P23594/P23595/P38903/P09950	4
GO:1902969	BP	GO:1902969	mitotic DNA replication	4/256	15/6420	0.002380058	0.03708462	0.02977257	P04819/P13382/P24279/P53091	4
GO:0009064	BP	GO:0009064	glutamine family amino acid metabolic process	8/256	60/6420	0.002425494	0.037358188	0.029992198	P32264/P04046/P07258/P07259/P28241/P33327/P37254/P38627	8
GO:0051493	BP	GO:0051493	regulation of cytoskeleton organization	10/256	88/6420	0.00247832	0.037738057	0.030297167	P36006/P38853/P17121/P33204/P38328/P43638/P53250/P53731/Q12387/Q12446	10
GO:0045010	BP	GO:0045010	actin nucleation	5/256	25/6420	0.002672853	0.040242955	0.032308169	P36006/P33204/P38328/P53731/Q12446	5
GO:0044770	BP	GO:0044770	cell cycle phase transition	18/256	220/6420	0.00284906	0.04241934	0.034055432	P06786/P22579/P31384/P32485/P32561/P40348/P22147/P23594/P23595/P17157/P19073/P25342/P36123/P38217/P38853/P38903/P47116/P89105	18
GO:0009165	BP	GO:0009165	nucleotide biosynthetic process	12/256	121/6420	0.003053886	0.044969304	0.036102615	P09938/P21524/P36024/P53184/P04046/P07259/P38627/Q05979/P06785/P08678/P40506/P53332	12
GO:0000184	BP	GO:0000184	nuclear-transcribed mRNA catabolic process, nonsense-mediated decay	6/256	37/6420	0.00311141	0.04531836	0.036382847	P22147/P25359/P35207/P46948/Q12123/P34160	6
GO:0071826	BP	GO:0071826	protein-RNA complex organization	16/256	189/6420	0.00344488	0.049635911	0.039849097	P53877/Q12309/P10081/P27692/P53064/P39985/P02829/P38261/P20484/P38789/Q12019/P15938/P36048/P43589/P31539/P38249	16
GO:1901293	BP	GO:1901293	nucleoside phosphate biosynthetic process	12/256	123/6420	0.003498132	0.049866994	0.040034617	P09938/P21524/P36024/P53184/P04046/P07259/P38627/Q05979/P06785/P08678/P40506/P53332	12
GO:0005938	CC	GO:0005938	cell cortex	20/256	185/6420	4.16E-05	0.004292725	0.003193638	P06782/P19073/P25342/P32457/P32468/P36006/P38853/P38755/Q12451/P17121/P21576/P22137/P32793/P33204/P38328/P53731/Q03048/Q12446/P38261/Q12271	20
GO:0099080	CC	GO:0099080	supramolecular complex	24/256	256/6420	7.43E-05	0.004292725	0.003193638	P31384/P05986/P06245/P10081/P22147/P23594/Q08925/Q12123/P09734/P19524/P25342/P28742/P38903/P00958/P29295/P38203/P38873/P21576/P43638/P53250/P07258/P38627/P38249/P39676	24
GO:0030479	CC	GO:0030479	actin cortical patch	10/256	58/6420	8.19E-05	0.004292725	0.003193638	P36006/P21576/P22137/P32793/P33204/P38328/P53731/Q03048/Q12446/Q12271	10
GO:0005856	CC	GO:0005856	cytoskeleton	24/256	259/6420	8.94E-05	0.004292725	0.003193638	P06782/P22147/P09734/P19073/P19524/P25342/P28742/P32457/P32468/P36006/P38903/P29295/P17121/P21576/P22137/P32793/P33204/P38328/P43638/P53250/P53731/Q03048/Q12446/Q12271	24
GO:0061645	CC	GO:0061645	endocytic patch	10/256	59/6420	9.52E-05	0.004292725	0.003193638	P36006/P21576/P22137/P32793/P33204/P38328/P53731/Q03048/Q12446/Q12271	10
GO:0015629	CC	GO:0015629	actin cytoskeleton	12/256	83/6420	9.68E-05	0.004292725	0.003193638	P19524/P36006/P21576/P22137/P32793/P33204/P38328/P53250/P53731/Q03048/Q12446/Q12271	12
GO:0005635	CC	GO:0005635	nuclear envelope	17/256	157/6420	0.000155196	0.005897465	0.004387508	P33755/P06782/P19073/P19524/P38217/P15565/P12904/Q12451/P20484/P32767/P33307/P33331/P46673/P46970/Q04175/Q12453/P06105	17
GO:0032993	CC	GO:0032993	protein-DNA complex	21/256	236/6420	0.000433514	0.013152998	0.009785373	P13382/P22082/P22336/P22579/P24279/P32561/P33755/P53091/P53877/Q03406/Q12309/P27692/Q03010/P38144/P38781/Q12406/P32608/Q06629/P38811/P35177/P43596	21
GO:0008023	CC	GO:0008023	transcription elongation factor complex	6/256	26/6420	0.000445026	0.013152998	0.009785373	P31384/P89105/P42935/P27692/P53064/P33441	6
GO:0030864	CC	GO:0030864	cortical actin cytoskeleton	10/256	72/6420	0.000514943	0.013697487	0.010190453	P36006/P21576/P22137/P32793/P33204/P38328/P53731/Q03048/Q12446/Q12271	10
GO:0061695	CC	GO:0061695	transferase complex, transferring phosphorus-containing groups	16/256	161/6420	0.000639809	0.01466435	0.010909766	P13382/P31384/P05986/P06245/P06782/P17157/P89105/P20436/P22276/P35718/P12904/P53064/P15790/P46669/P16861/P16862	16
GO:0120025	CC	GO:0120025	plasma membrane bounded cell projection	14/256	131/6420	0.000674909	0.01466435	0.010909766	P19073/P19524/P25342/P32457/P32468/P36006/P38853/Q12114/P18759/P53250/Q12446/P38261/P38810/P29465	14
GO:0030863	CC	GO:0030863	cortical cytoskeleton	10/256	75/6420	0.000716679	0.01466435	0.010909766	P36006/P21576/P22137/P32793/P33204/P38328/P53731/Q03048/Q12446/Q12271	10
GO:0048471	CC	GO:0048471	perinuclear region of cytoplasm	6/256	29/6420	0.00083036	0.015348797	0.011418971	P33755/P22147/Q12123/Q12451/P02829/P34160	6
GO:0042995	CC	GO:0042995	cell projection	14/256	135/6420	0.000911818	0.015348797	0.011418971	P19073/P19524/P25342/P32457/P32468/P36006/P38853/Q12114/P18759/P53250/Q12446/P38261/P38810/P29465	14
GO:0035770	CC	GO:0035770	ribonucleoprotein granule	14/256	136/6420	0.000980938	0.015348797	0.011418971	P31384/P05986/P06245/P10081/P22147/P23594/Q08925/Q12123/P00958/P38203/P38873/P07258/P38249/P39676	14
GO:0036464	CC	GO:0036464	cytoplasmic ribonucleoprotein granule	14/256	136/6420	0.000980938	0.015348797	0.011418971	P31384/P05986/P06245/P10081/P22147/P23594/Q08925/Q12123/P00958/P38203/P38873/P07258/P38249/P39676	14
GO:0005654	CC	GO:0005654	nucleoplasm	18/256	202/6420	0.001093585	0.016160755	0.012023039	P22579/P24279/P31384/P32561/P53091/P53877/Q03406/P25359/P89105/P20436/P29295/P42935/P27692/P53064/Q03010/P33441/Q12019/Q06629	18
GO:0005940	CC	GO:0005940	septin ring	5/256	21/6420	0.001166412	0.016329769	0.012148779	P06782/P19073/P25342/P32457/P32468	5
GO:0030133	CC	GO:0030133	transport vesicle	7/256	43/6420	0.001388922	0.01840978	0.013696236	P19524/Q12114/P40482/P22137/P38261/P38810/Q12028	7
GO:1990234	CC	GO:1990234	transferase complex	30/256	425/6420	0.001453404	0.01840978	0.013696236	P13382/P31384/P33755/P05986/P06245/P06782/P17157/P89105/P20436/P22276/P35718/Q01159/Q03774/P12904/Q12387/P53064/P54860/P32864/O13297/Q12406/P15790/P46669/P16861/P16862/P32608/P38811/P35177/P07347/P15732/P38427	30
GO:0000144	CC	GO:0000144	cellular bud neck septin ring	4/256	14/6420	0.001801255	0.021778815	0.01620268	P06782/P25342/P32457/P32468	4
GO:0005937	CC	GO:0005937	mating projection	13/256	130/6420	0.001926305	0.022278131	0.016574153	P19073/P19524/P25342/P32457/P32468/P38853/Q12114/P18759/P53250/Q12446/P38261/P38810/P29465	13
GO:0030117	CC	GO:0030117	membrane coat	6/256	35/6420	0.002322015	0.024706242	0.018380584	P40482/P22137/P38810/P40509/Q08951/Q12028	6
GO:0048475	CC	GO:0048475	coated membrane	6/256	35/6420	0.002322015	0.024706242	0.018380584	P40482/P22137/P38810/P40509/Q08951/Q12028	6
GO:0005657	CC	GO:0005657	replication fork	8/256	63/6420	0.00331285	0.033344475	0.024807128	P13382/P22336/P24279/P33755/P38630/P40348/P53091/Q03406	8
GO:0030427	CC	GO:0030427	site of polarized growth	21/256	279/6420	0.00359231	0.033344475	0.024807128	P06782/P19073/P19524/P25342/P32457/P32468/P38217/P38853/P38903/Q12114/P29295/P18759/Q12451/P53250/Q12446/P12688/P30619/P38261/P38810/Q12500/P29465	21
GO:0099081	CC	GO:0099081	supramolecular polymer	9/256	78/6420	0.0036353	0.033344475	0.024807128	P22147/P09734/P19524/P25342/P28742/P21576/P43638/P53250/P38627	9
GO:0099512	CC	GO:0099512	supramolecular fiber	9/256	78/6420	0.0036353	0.033344475	0.024807128	P22147/P09734/P19524/P25342/P28742/P21576/P43638/P53250/P38627	9
GO:0000932	CC	GO:0000932	P-body	7/256	52/6420	0.00425159	0.037697435	0.028045579	P31384/P05986/P06245/P22147/Q08925/Q12123/P38203	7
GO:0005694	CC	GO:0005694	chromosome	30/256	460/6420	0.004797011	0.041161452	0.030622687	P06786/P13382/P22082/P22336/P22579/P24279/P32561/P33755/P38630/P40348/P53091/Q03406/Q12309/P32579/P38903/P29295/Q03705/P27692/Q03010/P38144/P53184/P33441/P38781/Q12406/P32608/Q06629/P38811/P06105/P35177/P43596	30
GO:0032156	CC	GO:0032156	septin cytoskeleton	5/256	30/6420	0.006094628	0.048988803	0.036445963	P06782/P19073/P25342/P32457/P32468	5
GO:0071007	CC	GO:0071007	U2-type catalytic step 2 spliceosome	3/256	10/6420	0.006104918	0.048988803	0.036445963	Q12309/P15938/P36048	3
GO:0010494	CC	GO:0010494	cytoplasmic stress granule	10/256	100/6420	0.006261727	0.048988803	0.036445963	P05986/P10081/P22147/P23594/Q08925/P00958/P38873/P07258/P38249/P39676	10
GO:0005935	CC	GO:0005935	cellular bud neck	16/256	202/6420	0.006563833	0.049246262	0.036637504	P06782/P19073/P19524/P25342/P32457/P32468/P38217/P38853/P38903/P29295/Q12451/P12688/P30619/P38261/Q12500/P29465	16
GO:0051286	CC	GO:0051286	cell tip	12/256	134/6420	0.006962453	0.049246262	0.036637504	P19073/P19524/P25342/P36006/P38853/Q12114/P18759/P53250/Q12446/P38261/P38810/P29465	12
GO:0060187	CC	GO:0060187	cell pole	12/256	134/6420	0.006962453	0.049246262	0.036637504	P19073/P19524/P25342/P36006/P38853/Q12114/P18759/P53250/Q12446/P38261/P38810/P29465	12
GO:0030120	CC	GO:0030120	vesicle coat	5/256	31/6420	0.00703518	0.049246262	0.036637504	P40482/P22137/P38810/P40509/Q12028	5
GO:0017111	MF	GO:0017111	ribonucleoside triphosphate phosphatase activity	27/254	227/6391	2.44E-07	7.72E-05	6.17E-05	P24279/P38630/P40348/Q03834/P32324/P32769/P09734/P19073/P25342/P32457/P32468/P18759/P21576/P02829/P38144/Q12019/P34230/P32836/P36048/P33302/P31539/P43596/P25039/P32266/P32794/P43569/Q07381	27
GO:0016462	MF	GO:0016462	pyrophosphatase activity	28/254	253/6391	6.53E-07	9.01E-05	7.20E-05	P24279/P38630/P40348/Q03834/P32324/P32769/P09734/P19073/P25342/P32457/P32468/P18759/P21576/P02829/P38144/Q12019/P34230/P32836/P36048/P33302/P31539/P43596/P25039/P32266/P32794/P43569/Q07381/P53164	28
GO:0016818	MF	GO:0016818	hydrolase activity, acting on acid anhydrides, in phosphorus-containing anhydrides	28/254	258/6391	9.75E-07	9.01E-05	7.20E-05	P24279/P38630/P40348/Q03834/P32324/P32769/P09734/P19073/P25342/P32457/P32468/P18759/P21576/P02829/P38144/Q12019/P34230/P32836/P36048/P33302/P31539/P43596/P25039/P32266/P32794/P43569/Q07381/P53164	28
GO:0016817	MF	GO:0016817	hydrolase activity, acting on acid anhydrides	28/254	260/6391	1.14E-06	9.01E-05	7.20E-05	P24279/P38630/P40348/Q03834/P32324/P32769/P09734/P19073/P25342/P32457/P32468/P18759/P21576/P02829/P38144/Q12019/P34230/P32836/P36048/P33302/P31539/P43596/P25039/P32266/P32794/P43569/Q07381/P53164	28
GO:0044877	MF	GO:0044877	protein-containing complex binding	33/254	355/6391	3.39E-06	0.00021423	0.00017127	P13382/P22082/P24279/P32485/P40087/P53877/Q03834/Q12309/P21560/P22147/P32324/P32769/P33309/P40513/P19524/P36006/P27692/P32793/P38328/P53250/P53731/Q03048/Q12446/P38144/P40509/P33202/Q12406/Q06629/P43596/P15732/Q07381/P38688/P54730	33
GO:0003924	MF	GO:0003924	GTPase activity	13/254	84/6391	2.28E-05	0.001200214	0.000959532	P32324/P32769/P09734/P19073/P25342/P32457/P32468/P21576/P32836/P36048/P25039/P32266/Q07381	13
GO:0005525	MF	GO:0005525	GTP binding	14/254	105/6391	6.16E-05	0.002162653	0.00172897	P32324/P32769/P09734/P19073/P25342/P32457/P32468/Q01159/P21576/P32836/P36048/P25039/P32266/Q07381	14
GO:0019001	MF	GO:0019001	guanyl nucleotide binding	14/254	105/6391	6.16E-05	0.002162653	0.00172897	P32324/P32769/P09734/P19073/P25342/P32457/P32468/Q01159/P21576/P32836/P36048/P25039/P32266/Q07381	14
GO:0032561	MF	GO:0032561	guanyl ribonucleotide binding	14/254	105/6391	6.16E-05	0.002162653	0.00172897	P32324/P32769/P09734/P19073/P25342/P32457/P32468/Q01159/P21576/P32836/P36048/P25039/P32266/Q07381	14
GO:0005200	MF	GO:0005200	structural constituent of cytoskeleton	6/254	20/6391	9.00E-05	0.00284313	0.002272989	P09734/P25342/P32457/P32468/P43638/P53731	6
GO:0140640	MF	GO:0140640	catalytic activity, acting on a nucleic acid	36/254	481/6391	0.000141137	0.003394917	0.002714124	P04819/P06786/P13382/P22082/P24279/P31384/P38630/P40348/P53091/Q03406/Q03834/Q12309/P10081/P15424/P22147/P33309/P35207/P49957/Q12149/P00958/P15565/P20436/P22276/P35718/P38088/P48567/Q01159/Q03774/Q08282/Q02792/P39985/P38144/P38781/Q12406/P46669/P15938	36
GO:0140142	MF	GO:0140142	nucleocytoplasmic carrier activity	5/254	14/6391	0.000142101	0.003394917	0.002714124	P38217/P32767/P33307/P46970/Q04175	5
GO:0005516	MF	GO:0005516	calmodulin binding	6/254	22/6391	0.000161956	0.003394917	0.002714124	P32485/P19524/P32589/P53731/P38623/P22517	6
GO:0008483	MF	GO:0008483	transaminase activity	6/254	22/6391	0.000161956	0.003394917	0.002714124	P07172/P17649/P37254/P47039/P48015/P52893	6
GO:0016769	MF	GO:0016769	transferase activity, transferring nitrogenous groups	6/254	22/6391	0.000161956	0.003394917	0.002714124	P07172/P17649/P37254/P47039/P48015/P52893	6
GO:0140657	MF	GO:0140657	ATP-dependent activity	28/254	340/6391	0.000171895	0.003394917	0.002714124	P06786/P22082/P24279/P38630/P40348/P53091/Q03406/Q03834/P10081/P15424/P35207/P19524/P28742/P36006/P18759/P02829/P38144/P38781/Q12406/Q12019/P34230/P15938/P33302/P31539/P43596/P32794/P43569/P52488	28
GO:0051015	MF	GO:0051015	actin filament binding	7/254	33/6391	0.00025353	0.004712673	0.003767627	P19524/P36006/P32793/P38328/P53250/P53731/Q03048	7
GO:0003779	MF	GO:0003779	actin binding	9/254	56/6391	0.000315927	0.005546268	0.004434059	P19524/P36006/P32793/P33204/P38328/P53250/P53731/Q03048/Q12446	9
GO:0004679	MF	GO:0004679	AMP-activated protein kinase activity	4/254	10/6391	0.000423388	0.007041614	0.005629538	P05986/P06245/P06782/P12904	4
GO:0051219	MF	GO:0051219	phosphoprotein binding	4/254	11/6391	0.000644646	0.010185406	0.008142896	P89105/P53064/P23202/P32608	4
GO:0008092	MF	GO:0008092	cytoskeletal protein binding	13/254	117/6391	0.000699941	0.010532449	0.008420346	P19524/P28742/P36006/P42935/P21576/P32793/P33204/P38328/P53250/P53731/Q03048/Q12446/P32266	13
GO:0016773	MF	GO:0016773	phosphotransferase activity, alcohol group as acceptor	18/254	199/6391	0.000883354	0.012688177	0.010143779	P32485/P05986/P06245/P06782/P17157/P47116/P29295/P12904/P12688/P38623/P13185/P15790/P16861/P16862/P52489/P53332/P22517/P42938	18
GO:0061608	MF	GO:0061608	nuclear import signal receptor activity	4/254	12/6391	0.000936954	0.012853413	0.01027588	P38217/P32767/P46970/Q04175	4
GO:0030170	MF	GO:0030170	pyridoxal phosphate binding	7/254	41/6391	0.001016884	0.012853413	0.01027588	P09950/P07172/P17649/P47039/P52893/Q05979/P06738	7
GO:0070279	MF	GO:0070279	vitamin B6 binding	7/254	41/6391	0.001016884	0.012853413	0.01027588	P09950/P07172/P17649/P47039/P52893/Q05979/P06738	7
GO:0140104	MF	GO:0140104	molecular carrier activity	5/254	21/6391	0.001148994	0.013879521	0.01109622	P38217/P32767/P33307/P46970/Q04175	5
GO:0019842	MF	GO:0019842	vitamin binding	8/254	54/6391	0.001185908	0.013879521	0.01109622	P09950/P07172/P11154/P17649/P47039/P52893/Q05979/P06738	8
GO:0016879	MF	GO:0016879	ligase activity, forming carbon-nitrogen bonds	7/254	43/6391	0.001362111	0.0153724	0.012289727	P07258/P07259/P38627/P32528/P40506/P48445/Q08645	7
GO:0016887	MF	GO:0016887	ATP hydrolysis activity	14/254	142/6391	0.001447604	0.015773889	0.012610704	P24279/P38630/P40348/Q03834/P18759/P02829/P38144/Q12019/P34230/P33302/P31539/P43596/P32794/P43569	14
GO:0016301	MF	GO:0016301	kinase activity	19/254	227/6391	0.001619976	0.017008505	0.013597739	P32485/P05986/P06245/P06782/P17157/P47116/P29295/P12904/P32264/P12688/P38623/P13185/P15790/P16861/P16862/P52489/P53332/P22517/P42938	19
GO:0016772	MF	GO:0016772	transferase activity, transferring phosphorus-containing groups	27/254	373/6391	0.001668556	0.017008505	0.013597739	P13382/P32485/P05986/P06245/P06782/P32579/P17157/P47116/P20436/P22276/P29295/P35718/Q01159/P12904/P32264/P12688/P39985/P38623/P13185/P15790/P46669/P16861/P16862/P52489/P53332/P22517/P42938	27
GO:0004674	MF	GO:0004674	protein serine/threonine kinase activity	13/254	130/6391	0.001869116	0.018457522	0.01475618	P32485/P05986/P06245/P06782/P17157/P47116/P29295/P12904/P12688/P38623/P13185/P15790/P22517	13
GO:0090079	MF	GO:0090079	translation regulator activity, nucleic acid binding	8/254	60/6391	0.002375128	0.022743652	0.0181828	P09032/P10081/P32324/P32502/P32769/P40513/P38249/P25039	8
GO:0004601	MF	GO:0004601	peroxidase activity	4/254	16/6391	0.003038017	0.027428955	0.021928545	P23202/P17695/P40582/P47148	4
GO:0016684	MF	GO:0016684	oxidoreductase activity, acting on peroxide as acceptor	4/254	16/6391	0.003038017	0.027428955	0.021928545	P23202/P17695/P40582/P47148	4
GO:0004672	MF	GO:0004672	protein kinase activity	13/254	138/6391	0.00318048	0.02791755	0.022319161	P32485/P05986/P06245/P06782/P17157/P47116/P29295/P12904/P12688/P38623/P13185/P15790/P22517	13
GO:0016874	MF	GO:0016874	ligase activity	12/254	123/6391	0.003403467	0.029067446	0.023238464	P04819/P00958/P38088/P07258/P07259/P11154/P38627/P32528/P40506/P52488/P48445/Q08645	12
GO:0000149	MF	GO:0000149	SNARE binding	6/254	41/6391	0.005183943	0.043108575	0.034463884	P40087/P18759/P40482/P30619/P38810/Q12071	6
GO:0008094	MF	GO:0008094	ATP-dependent activity, acting on DNA	11/254	115/6391	0.005768827	0.046742291	0.03736892	P06786/P22082/P24279/P38630/P40348/P53091/Q03406/Q03834/P38144/P38781/Q12406	11
GO:0010314	MF	GO:0010314	phosphatidylinositol-5-phosphate binding	3/254	10/6391	0.006048272	0.047781347	0.038199611	P25342/P32457/P32468	3
GO:0140098	MF	GO:0140098	catalytic activity, acting on RNA	22/254	313/6391	0.006305836	0.048118392	0.038469067	P31384/Q12309/P10081/P15424/P22147/P33309/P35207/P49957/Q12149/P00958/P15565/P20436/P22276/P35718/P38088/P48567/Q01159/Q03774/Q08282/Q02792/P46669/P15938	22
GO:0003682	MF	GO:0003682	chromatin binding	12/254	133/6391	0.006395482	0.048118392	0.038469067	P13382/P22082/P24279/P32485/P53877/Q12309/P22147/P38144/P40509/Q12406/Q06629/P43596	12
GO:0008135	MF	GO:0008135	translation factor activity, RNA binding	7/254	57/6391	0.006973007	0.049028252	0.039196471	P09032/P10081/P32324/P32502/P32769/P38249/P25039	7
GO:0004532	MF	GO:0004532	RNA exonuclease activity	4/254	20/6391	0.007137024	0.049028252	0.039196471	P31384/P22147/Q12149/Q02792	4
GO:0008175	MF	GO:0008175	tRNA methyltransferase activity	4/254	20/6391	0.007137024	0.049028252	0.039196471	P49957/P15565/Q03774/Q08282	4
GO:0016896	MF	GO:0016896	RNA exonuclease activity, producing 5'-phosphomonoesters	4/254	20/6391	0.007137024	0.049028252	0.039196471	P31384/P22147/Q12149/Q02792	4
GO:0016811	MF	GO:0016811	hydrolase activity, acting on carbon-nitrogen (but not peptide) bonds, in linear amides	6/254	44/6391	0.007370895	0.049557506	0.039619592	P22579/P32561/P53184/P47039/Q06629/P32528	6
